# Supplementary material for: Population Genetic Data of 30 Insertion-Deletion Markers in the Polish Population
Source: Genes (Basel). 2022 Sep 20;13(10):1683. doi: 10.3390/genes13101683 (PMC9601377; doi:10.3390/genes13101683)
Supplement: Supplementary file 1 [file genes-13-01683-s001.zip]

Archive with 1 entries (1 files):
- genes-1917450-supplementary.xls
